# Supplementary material for: Segmentation-Guided Preprocessing Improves Deep Learning Diagnostic Accuracy and Confidence of Ameloblastoma and Odontogenic Keratocyst in Cone Beam CT Images—A Preliminary Study
Source: Diagnostics (Basel). 2026 Feb 1;16(3):416. doi: 10.3390/diagnostics16030416 (PMC12897079; doi:10.3390/diagnostics16030416)
Supplement: Supplementary file 1 [file diagnostics-16-00416-s001.zip]

Archive with 1 entries (1 files):
- diagnostics-3989384-supplementary.pdf
